# Supplementary material for: Comparison of Wuqinxi Qigong with Stretching on Single- and Dual-Task Gait, Motor Symptoms and Quality of Life in Parkinson’s Disease: A Preliminary Randomized Control Study
Source: Int J Environ Res Public Health. 2022 Jun 30;19(13):8042. doi: 10.3390/ijerph19138042 (PMC9265753; doi:10.3390/ijerph19138042)
Supplement: Supplementary file 1 [file ijerph-19-08042-s001.zip]

Archive with 1 entries (1 files):
- ijerph-1671744-supplementary.pdf
